# Supplementary material for: Longitudinal analyses and predictive factors of radiation-induced lung toxicity-related parameters after stereotactic radiotherapy for lung cancer
Source: PLoS One. 2022 Dec 2;17(12):e0278707. doi: 10.1371/journal.pone.0278707 (PMC9718403; doi:10.1371/journal.pone.0278707)
Supplement: S1 File — (XLSX) [file pone.0278707.s001.xlsx]

## Sheet: RP
ID	Age	Sex	組織型	Brinkman index	COPD	CCI	PS(ECOG)	Tumor diameter(mm)	Tumor diameter solid component(mm)	T0-NEU	T0-LYM	T0-Mono	T0-PLT	T0-ALB	T0-CRP	T0-KL-6	T0-SP-D	T0-Hb	T0-Height	T0-BodyWeight	T0-BMI	T0-LBM	T0-LBMI	T0-VC(L)	T0-FVC(L)	T0-FEV1.0(L)	T0-FEV1.0(G)	T0-%予測FEV1.0	T0-DLCO	T0-VA	T0-DLCO/VA	T1m-NEU	T1m-LYM	T1m-Mono	T1m-PLT	T1m-ALB	T1m-CRP	T1m-KL-6	T1m-SP-D	T1m-Hb	T1m-Height	T1m-BodyWeight	T1m-BMI	T1m-LBM	T1m-LBMI	T1m-VC(L)	T1m-FVC(L)	T1m-FEV1.0(L)	T1m-FEV1.0(G)
1	72	m	clinical diag	880	n	2	0	18	5	3840	1730	460	281000	4.5	0.24	326	62.5	14.5	1.558	55.5	22.8643	46	18.9506	3.48	3.44	2.33	67.73	96.3	15.65	4.25	3.68235	3690	1210	300	319000	4.5	0.11	335	65.9	14.8	1.558	55.2	22.7407	44.5	18.3326	3.48	3.52	2.46	69.89
2	76	m	clinical diag	1500	n	2	0	31	24	3710	1270	520	193000	4	0.04	273	297	13.6	1.612	59.1	22.7435	44.4	17.0865	3.56	3.61	2.69	74.52	103.1	13	4.52	2.87611	3170	830	430	170000	4.2	0.04	288	278.3	14.2	1.604	58.5	22.7377	46.2	17.957	3.6	3.67	2.68	73.02
3	75	m	Adenocarcinoma	1250	y	1	0	35	35	2710	760	460	287000	3.9	0.07	308	78.3	12.6	1.659	98.5	35.7885	64.4	23.3988	3.52	3.57	2.3	64.43	83.3	18.7	3.93	4.75827	3480	500	580	209000	3.6	1.66	266	72.5	12.2	1.65	97.2	35.7025	65.8	24.169	3.54	3.6	2.45	68.05
4	77	f	clinical diag	0	n	3	1	12	11	2950	1290	290	197000	4.1	0.03	262	77.9	13.4	1.449	45.6	21.7184	36.1	17.1937	2.73	2.67	2	74.91	132.5	13.17	3.15	4.18095	3340	1420	270	182000	3.9	0.03	266	64	13.6	1.459	45	21.1399	33.5	15.7374	2.87	2.63	1.93	73.38
5	74	m	clinical diag	880	y	3	1	13	13	6490	1910	540	176000	4.1	0.04	283	93.4	14.5	1.659	65.5	23.7984	60.3	21.9091	2.41	2.27	1.3	57.27	46.4	10.51	3.47	3.02882	4860	1250	450	186000	3.4	0.11	280	94.1	13.1	1.655	65.5	23.9136	59.3	21.65	2.62	2.62	1.28	48.09
6	67	m	clinical diag	800	y	1	0	22	22	5160	2380	620	299000	4.2	0.04	209	26.6	18.2	1.783	68.7	21.61	53	16.6714	4.36	4.02	1.36	33.83	39.4	15.83	4.78	3.31172	3290	1400	350	252000	4	0.05	192	38.5	17.8	1.78	69.4	21.9038	53	16.7277	4.25	3.87	1.22	31.52
7	64	m	Adenocarcinoma	300	n	2	0	31	31	3280	1560	340	280000	3.5	0.03	217	39.9	10.9	1.741	55.6	18.3433	46.2	15.2421	3.15	3.21	2.55	79.44	77.5	9.44	4.02	2.34826	1800	1420	270	249000	3.5	0.03	199	49.6	10.7	1.736	53.4	17.7191	45.6	15.1309	3.09	3.12	2.52	80.77
8	77	m	Adenocarcinoma	600	y	1	0	28	28	5390	1660	610	369000	3.8	0.37	369	189.9	12.9	1.575	55.9	22.5346	41.8	16.8506	3.05	2.75	1.25	45.45	57.5	10.8	3.35	3.22388	4950	570	390	395000	3.1	0.76	558	387.4	12	1.567	53.8	21.9101	42.1	17.1453	2.58	2.49	1.03	41.37
9	75	m	Squamous cell carcinoma	1100	y	2	0	25	25	2520	1700	330	233000	3.7	0.34	177	60.9	14	1.651	66.3	24.3231	49.3	18.0864	4	3.87	2.6	67.18	95.2	14.53	4.27	3.40281	3810	1610	320	228000	4.1	0.27	199	87.3	15.3	1.656	65.4	23.8483	46.6	16.9928	3.85	3.93	2.63	66.92
10	81	m	clinical diag	2280	y	2	1	18	18	3390	1660	590	314000	3.2	0.56	344	32.7	11.6	1.719	56.4	19.0865	45.2	15.2963	3.64	3.48	2.36	67.82	80.5	7.48	4.66	1.60515	2920	1070	580	349000	3.4	3.71	347	43.4	13.8	1.718	53.6	18.1601	47.2	15.9917	3.2	3.22	2.16	67.08
11	82	m	Adenocarcinoma	0	n	2	0	31	31	2590	1020	200	180000	4.1	0.01	216	58.6	11.5	1.563	45.3	18.543	43.9	17.9699	2.61	2.72	1.86	68.38	84.2				3140	1130	200	168000	4.1	0.01	207	74.5	12.4	1.56	45.8	18.8199	44.4	18.2446
12	76	m	Squamous cell carcinoma	500	n	2	0	18	18	2240	890	330	143000	4.3	0.05	224	134	13.3	1.627	51.3	19.3795	42	15.8662	1.94	1.94	1.4	72.16	54.5	11.67	2.9	4.02414	2850	670	420	137000	4.1	0.46	223	189.6	13.4	1.619	50.1	19.1137	40.5	15.4512	1.79	1.85	1.36	73.51
13	73	m	clinical diag	1040	y	1	0	7	7	3310	1200	310	299000	4.1	0.28	168	79.7	14	1.723	62.4	21.0191	47.2	15.8991	3.12	3.01	1.84	61.13	60.5	12.53	3.7	3.38649	3270	860	340	306000	4.6	0.25	177	119.3	14.8	1.72	63.7	21.5319	48.2	16.2926	3.29	3.08	1.91	62.01
14	85	m	Squamous cell carcinoma	620	y	5	0	33	33	5750	1300	570	302000	3.9	0.87	496	132	11.6	1.513	52	22.7157	40.2	17.561	3.01	2.77	1.6	57.76	82.9	8.09	4	2.0225	4690	1270	610	197000	4.1	0.37	526	184.4	11.7	1.513	51.8	22.6283	39.7	17.3425	2.88	2.85	1.68	58.95
15	78	m	Adenocarcinoma	700	n	1	0	41	41	1830	980	560	148000	4	0.03	262	238.9	14.9	1.571	55.9	22.6495	42.4	17.1796	2.64	2.5	1.86	74.4	81.2	14.32	3.25	4.40615	1780	1290	460	103000	3.9	0.13	240	322.5	13.4	1.561	57.3	23.5152	52.1	21.3812	2.25	2.14	1.51	70.56
16	80	f	Adenocarcinoma	0	n	0	1	24	24	3970	1110	400	293000	3.9	0.21	416	70	11.3	1.485	41.4	18.7736	36.3	16.4609	2.23	2.11	1.72	81.52	114.7	13.29	3.25	4.08923	3700	610	460	258000	3.8	0.17	386	105.5	11.3	1.48	40.6	18.5354	31.6	14.4266	2.35	2.2	1.62	73.64
[truncated: 82 more columns]
